# Supplementary material for: Neutral amino acid transporter SLC38A2 protects renal medulla from hyperosmolarity-induced ferroptosis
Source: eLife. 2023 Feb 1;12:e80647. doi: 10.7554/eLife.80647 (PMC9949798; doi:10.7554/eLife.80647)
Supplement: Figure 1—figure supplement 2—source data 1. [file elife-80647-fig1-figsupp2-data1.zip]

Archive with 8 entries (8 files):
- Figure 1-figure supplement 2-source data-1/Figure 1-figure supplement 2A.xlsx
- Figure 1-figure supplement 2-source data-1/Figure 1-figure supplement 2B.xlsx
- Figure 1-figure supplement 2-source data-1/Figure 1-figure supplement 2C.xlsx
- Figure 1-figure supplement 2-source data-1/Figure 1-figure supplement 2D.xlsx
- Figure 1-figure supplement 2-source data-1/Figure1-figure supplement 2E.xlsx
- Figure 1-figure supplement 2-source data-1/Figure1-figure supplement 2F.xlsx
- Figure 1-figure supplement 2-source data-1/Figure1-figure supplement 2G.xlsx
- Figure 1-figure supplement 2-source data-1/Figure1-figure supplement 2H.xlsx
