# Supplementary material for: Neutral amino acid transporter SLC38A2 protects renal medulla from hyperosmolarity-induced ferroptosis
Source: eLife. 2023 Feb 1;12:e80647. doi: 10.7554/eLife.80647 (PMC9949798; doi:10.7554/eLife.80647)
Supplement: Figure 1—figure supplement 2—source data 1. [file elife-80647-fig1-figsupp2-data1.zip › Figure 1-figure supplement 2-source data-1/Figure 1-figure supplement 2B.xlsx]

## Sheet: Sheet1
ISO	HYPER
5244.39	4382.26
5441.21	4712.53
5506.64	3859.55
5071.11	4625.04
two-tailed Student’s t test, n=4. four biological replicates.
