# Supplementary material for: Neutral amino acid transporter SLC38A2 protects renal medulla from hyperosmolarity-induced ferroptosis
Source: eLife. 2023 Feb 1;12:e80647. doi: 10.7554/eLife.80647 (PMC9949798; doi:10.7554/eLife.80647)
Supplement: Figure 1—figure supplement 2—source data 1. [file elife-80647-fig1-figsupp2-data1.zip › Figure 1-figure supplement 2-source data-1/Figure1-figure supplement 2G.xlsx]

## Sheet: Sheet1
ISO	HYPER
5311.05	7218.15
4512.27	7776.35
4434.16	12450.6
6619.02	6666.2
two-tailed Student’s t test, n=4. four biological replicates.
