# Supplementary material for: Neutral amino acid transporter SLC38A2 protects renal medulla from hyperosmolarity-induced ferroptosis
Source: eLife. 2023 Feb 1;12:e80647. doi: 10.7554/eLife.80647 (PMC9949798; doi:10.7554/eLife.80647)
Supplement: Figure 2—figure supplement 4—source data 1. [file elife-80647-fig2-figsupp4-data1.zip › Figure 2-figure supplement 4-source data-1/Figure 2-figure supplement 4A.xlsx]

## Sheet: Sheet1
Control (Pex3)	p-Slc38a2-C-EGFP
1.00833	725.068
0.642591	468.522
1.34908	640.019
two-tailed Student’s t test, n=3. three biological replicates.
