# Supplementary material for: Neutral amino acid transporter SLC38A2 protects renal medulla from hyperosmolarity-induced ferroptosis
Source: eLife. 2023 Feb 1;12:e80647. doi: 10.7554/eLife.80647 (PMC9949798; doi:10.7554/eLife.80647)
Supplement: Figure 3—source data 1. [file elife-80647-fig3-data1.zip › Figure 3-source data-1/Figure 3B.xlsx]

## Sheet: Sheet1
Con	WD
0.515376	4.985
2.42066	1.42029
0.61396	5.73706
1.63344	2.50285
0.327875	3.24783
0.488692	2.624
two-tailed Student’s t test, n=6. six biological replicates.
