# Supplementary material for: Neutral amino acid transporter SLC38A2 protects renal medulla from hyperosmolarity-induced ferroptosis
Source: eLife. 2023 Feb 1;12:e80647. doi: 10.7554/eLife.80647 (PMC9949798; doi:10.7554/eLife.80647)
Supplement: Figure 3—source data 1. [file elife-80647-fig3-data1.zip › Figure 3-source data-1/Figure 3D.xlsx]

## Sheet: Sheet1
Con	WD
1.08238	2.14611
0.765601	2.18826
1.15202	2.4372
	2.32416
	2.38135
two-tailed Student’s t test, n=3-5. three or five biological replicates
