# Supplementary material for: Neutral amino acid transporter SLC38A2 protects renal medulla from hyperosmolarity-induced ferroptosis
Source: eLife. 2023 Feb 1;12:e80647. doi: 10.7554/eLife.80647 (PMC9949798; doi:10.7554/eLife.80647)
Supplement: Figure 4—source data 1. [file elife-80647-fig4-data1.zip]

Archive with 13 entries (12 files):
- Figure 4-source data-1/Figure 4D.xlsx
- Figure 4-source data-1/Figure 4E.xlsx
- Figure 4-source data-1/Figure 4F.xlsx
- Figure 4-source data-1/Figure 4G.xlsx
- Figure 4-source data-1/Figure 4H.xlsx
- Figure 4-source data-1/Figure 4I.xlsx
- Figure 4-source data-1/Figure 4J.xlsx
- Figure 4-source data-1/Figure 4K.xlsx
- Figure 4-source data-1/Figure 4N.xlsx
- Figure 4-source data-1/Uncropped gels or blots/
- Figure 4-source data-1/Uncropped gels or blots/Figure 4B-uncropped gels or blots.pdf
- Figure 4-source data-1/Uncropped gels or blots/Figure 4C-uncropped gels or blots.pdf
- Figure 4-source data-1/Uncropped gels or blots/Figure 4L-uncropped gels or blots.pdf
