# Supplementary material for: Neutral amino acid transporter SLC38A2 protects renal medulla from hyperosmolarity-induced ferroptosis
Source: eLife. 2023 Feb 1;12:e80647. doi: 10.7554/eLife.80647 (PMC9949798; doi:10.7554/eLife.80647)
Supplement: Figure 4—source data 1. [file elife-80647-fig4-data1.zip › Figure 4-source data-1/Figure 4E.xlsx]

## Sheet: Sheet1
WT-WD	KO-WD
125.101	103.222
137.545	100.965
110.978	88.8102
117.924	95.9295
93.267	70.2308
86.2635	75.0927
113.004	40.0753
110.862	78.5076
two-tailed Student’s t test, n=8. eight biological replicates.
