# Supplementary material for: Neutral amino acid transporter SLC38A2 protects renal medulla from hyperosmolarity-induced ferroptosis
Source: eLife. 2023 Feb 1;12:e80647. doi: 10.7554/eLife.80647 (PMC9949798; doi:10.7554/eLife.80647)
Supplement: Figure 4—source data 1. [file elife-80647-fig4-data1.zip › Figure 4-source data-1/Figure 4F.xlsx]

## Sheet: Sheet1
WT-WD	KO-WD
97.8375	77.414
119.435	74.922
86.4842	63.6121
99.9545	67.3986
80.8835	51.8858
64.0695	47.2659
93.8612	12.2485
86.4154	51.9951
two-tailed Student’s t test, n=8. eight biological replicates.
