# Supplementary material for: Neutral amino acid transporter SLC38A2 protects renal medulla from hyperosmolarity-induced ferroptosis
Source: eLife. 2023 Feb 1;12:e80647. doi: 10.7554/eLife.80647 (PMC9949798; doi:10.7554/eLife.80647)
Supplement: Figure 4—source data 1. [file elife-80647-fig4-data1.zip › Figure 4-source data-1/Figure 4G.xlsx]

## Sheet: Sheet1
WT-WD	KO-WD
7.17717	5.99913
13.1898	5.75369
7.06165	5.04895
11.125	4.7246
13.0631	5.6567
5.77359	3.39715
9.80637	0.880337
7.06958	3.92231
two-tailed Student’s t test, n=8. eight biological replicates.
