# Supplementary material for: Neutral amino acid transporter SLC38A2 protects renal medulla from hyperosmolarity-induced ferroptosis
Source: eLife. 2023 Feb 1;12:e80647. doi: 10.7554/eLife.80647 (PMC9949798; doi:10.7554/eLife.80647)
Supplement: Figure 4—source data 1. [file elife-80647-fig4-data1.zip › Figure 4-source data-1/Figure 4H.xlsx]

## Sheet: Sheet1
WT-WD	KO-WD
1.77778	6.22155
2.52289	3.12439
3.13002	4.0106
1.21791	2.93888
1.21427	3.12196
1.08903	1.90494
1.08018	1.52364
0.843658	1.68552
two-tailed Student’s t test, n=8. eight biological replicates.
