# Supplementary material for: Neutral amino acid transporter SLC38A2 protects renal medulla from hyperosmolarity-induced ferroptosis
Source: eLife. 2023 Feb 1;12:e80647. doi: 10.7554/eLife.80647 (PMC9949798; doi:10.7554/eLife.80647)
Supplement: Figure 4—source data 1. [file elife-80647-fig4-data1.zip › Figure 4-source data-1/Figure 4J.xlsx]

## Sheet: Sheet1
WT-WD	KO-WD
3.65575	9.516
5.22467	20.6348
18.5597	30.8005
2.35867	24.392
1.95733	23.5302
10.6073	12.293
two-tailed Student’s t test, n=6. six biological replicates.
