# Supplementary material for: Neutral amino acid transporter SLC38A2 protects renal medulla from hyperosmolarity-induced ferroptosis
Source: eLife. 2023 Feb 1;12:e80647. doi: 10.7554/eLife.80647 (PMC9949798; doi:10.7554/eLife.80647)
Supplement: Figure 4—source data 1. [file elife-80647-fig4-data1.zip › Figure 4-source data-1/Figure 4K.xlsx]

## Sheet: Sheet1
WT-WD	KO-WD
6.4195	26.544
6.3992	18.087
7.5456	17.9367
5.54567	15.143
7.12675	12.467
4.3625	10.0835
two-tailed Student’s t test, n=6. six biological replicates.
