# Supplementary material for: Neutral amino acid transporter SLC38A2 protects renal medulla from hyperosmolarity-induced ferroptosis
Source: eLife. 2023 Feb 1;12:e80647. doi: 10.7554/eLife.80647 (PMC9949798; doi:10.7554/eLife.80647)
Supplement: Figure 4—source data 1. [file elife-80647-fig4-data1.zip › Figure 4-source data-1/Figure 4N.xlsx]

## Sheet: Sheet1
WT-WD	KO-WD
7.914	14.251
5.747	14.319
1.656	10.287
0.447	7.553
two-tailed Student’s t test, n=4. four biological replicates.
