# Supplementary material for: Neutral amino acid transporter SLC38A2 protects renal medulla from hyperosmolarity-induced ferroptosis
Source: eLife. 2023 Feb 1;12:e80647. doi: 10.7554/eLife.80647 (PMC9949798; doi:10.7554/eLife.80647)
Supplement: Figure 4—figure supplement 1—source data 1. [file elife-80647-fig4-figsupp1-data1.zip › Figure 4-figure supplement 1-source data-1/Figure 4-figure supplement 1B.xlsx]

## Sheet: Sheet1
	WT			KO
Kidney	0.973084	0.966363	1.06055	0.052579	0.065183	0.058881
Liver	10.2457	9.82832	4.32874	0.047595	0.070167	0.058881
n=3. three biological replicates.
