# Supplementary material for: Neutral amino acid transporter SLC38A2 protects renal medulla from hyperosmolarity-induced ferroptosis
Source: eLife. 2023 Feb 1;12:e80647. doi: 10.7554/eLife.80647 (PMC9949798; doi:10.7554/eLife.80647)
Supplement: Figure 4—figure supplement 2—source data 1. [file elife-80647-fig4-figsupp2-data1.zip]

Archive with 6 entries (6 files):
- Figure 4-figure supplement 2-source data-1/Figure 4-figure supplement 2A.xlsx
- Figure 4-figure supplement 2-source data-1/Figure 4-figure supplement 2B.xlsx
- Figure 4-figure supplement 2-source data-1/Figure 4-figure supplement 2C.xlsx
- Figure 4-figure supplement 2-source data-1/Figure 4-figure supplement 2D.xlsx
- Figure 4-figure supplement 2-source data-1/Figure 4-figure supplement 2E.xlsx
- Figure 4-figure supplement 2-source data-1/Figure 4-figure supplement 2F.xlsx
