# Supplementary material for: Neutral amino acid transporter SLC38A2 protects renal medulla from hyperosmolarity-induced ferroptosis
Source: eLife. 2023 Feb 1;12:e80647. doi: 10.7554/eLife.80647 (PMC9949798; doi:10.7554/eLife.80647)
Supplement: Figure 4—figure supplement 2—source data 1. [file elife-80647-fig4-figsupp2-data1.zip › Figure 4-figure supplement 2-source data-1/Figure 4-figure supplement 2B.xlsx]

## Sheet: Sheet1
WT	KO
51.1545	85.5892
40.6051	60.5096
54.9363	90.5762
45.3479	82.6869
59.751	73.0634
44.2128	56.7787
	77.0399
	84.793
two-tailed Student’s t test, n=6-8. six or eight biological replicates.
