# Supplementary material for: Neutral amino acid transporter SLC38A2 protects renal medulla from hyperosmolarity-induced ferroptosis
Source: eLife. 2023 Feb 1;12:e80647. doi: 10.7554/eLife.80647 (PMC9949798; doi:10.7554/eLife.80647)
Supplement: Figure 4—figure supplement 2—source data 1. [file elife-80647-fig4-figsupp2-data1.zip › Figure 4-figure supplement 2-source data-1/Figure 4-figure supplement 2C.xlsx]

## Sheet: Sheet1
WT	KO
2540	4030
1990	4550
2590	4230
2000	3210
2600	3150
2330	3170
	2740
	3500
two-tailed Student’s t test, n=6-8. six or eight biological replicates.
