# Supplementary material for: Neutral amino acid transporter SLC38A2 protects renal medulla from hyperosmolarity-induced ferroptosis
Source: eLife. 2023 Feb 1;12:e80647. doi: 10.7554/eLife.80647 (PMC9949798; doi:10.7554/eLife.80647)
Supplement: Figure 4—figure supplement 3—source data 1. [file elife-80647-fig4-figsupp3-data1.zip › Figure 4-figure supplement 3-source data-1/Figure 4-figure supplement 3C.xlsx]

## Sheet: Sheet1
WT-WD	KO-WD
12772.2	30282.3
26987.3	22043.2
38925.8	64856.6
42408.9	19934.1
15797.9	7250.94
12949.6	10722.9
13966.1	9890.68
n=7. seven biological replicates.
