# Supplementary material for: Neutral amino acid transporter SLC38A2 protects renal medulla from hyperosmolarity-induced ferroptosis
Source: eLife. 2023 Feb 1;12:e80647. doi: 10.7554/eLife.80647 (PMC9949798; doi:10.7554/eLife.80647)
Supplement: Figure 5—source data 1. [file elife-80647-fig5-data1.zip]

Archive with 8 entries (7 files):
- Figure 5-source data-1/Figure 5A.xlsx
- Figure 5-source data-1/Figure 5C.xlsx
- Figure 5-source data-1/Figure 5D.xlsx
- Figure 5-source data-1/Figure 5E.xlsx
- Figure 5-source data-1/Figure 5G.xlsx
- Figure 5-source data-1/Uncropped gels or blots/
- Figure 5-source data-1/Uncropped gels or blots/Figure 5B-uncropped gels or blots.pdf
- Figure 5-source data-1/Uncropped gels or blots/Figure 5F-uncropped gels or blots.pdf
