# Supplementary material for: Neutral amino acid transporter SLC38A2 protects renal medulla from hyperosmolarity-induced ferroptosis
Source: eLife. 2023 Feb 1;12:e80647. doi: 10.7554/eLife.80647 (PMC9949798; doi:10.7554/eLife.80647)
Supplement: Figure 5—source data 1. [file elife-80647-fig5-data1.zip › Figure 5-source data-1/Figure 5E.xlsx]

## Sheet: Sheet1
0	3	6	9	12
1.07193	2.69486	8.28332	1.64742	2.12905
0.913964	2.17379	9.31922	2.47978	1.98647
1.01411	2.82884	6.96542	1.67042	2.42874
one-way ANOVA tests, n=3. three biological replicates.
