# Supplementary material for: Neutral amino acid transporter SLC38A2 protects renal medulla from hyperosmolarity-induced ferroptosis
Source: eLife. 2023 Feb 1;12:e80647. doi: 10.7554/eLife.80647 (PMC9949798; doi:10.7554/eLife.80647)
Supplement: Figure 5—figure supplement 1—source data 1. [file elife-80647-fig5-figsupp1-data1.zip › Figure 5-figure supplement 1-source data-1/Figure 5-figure supplement 1C.xlsx]

## Sheet: Sheet1
600 mOsm	900 mOsm
0.619542	37.6254
0.532844	32.3737
1.44208	18.8116
1.75664	16.0267
0.539827	26.7896
1.10907	30.1824
two-tailed Student’s t test, n=6. six biological replicates.
