# Supplementary material for: Neutral amino acid transporter SLC38A2 protects renal medulla from hyperosmolarity-induced ferroptosis
Source: eLife. 2023 Feb 1;12:e80647. doi: 10.7554/eLife.80647 (PMC9949798; doi:10.7554/eLife.80647)
Supplement: Figure 6—source data 1. [file elife-80647-fig6-data1.zip]

Archive with 10 entries (9 files):
- Figure 6-source data-1/Figure 6D.xlsx
- Figure 6-source data-1/Figure 6E.xlsx
- Figure 6-source data-1/Figure 6G.xlsx
- Figure 6-source data-1/Figure 6H.xlsx
- Figure 6-source data-1/Figure 6J.xlsx
- Figure 6-source data-1/Uncropped gels or blots/
- Figure 6-source data-1/Uncropped gels or blots/Figure 6A-uncropped gels or blots.pdf
- Figure 6-source data-1/Uncropped gels or blots/Figure 6C-uncropped gels or blots.pdf
- Figure 6-source data-1/Uncropped gels or blots/Figure 6F-uncropped gels or blots.pdf
- Figure 6-source data-1/Uncropped gels or blots/Figure 6I-uncropped gels or blots.pdf
