# Supplementary material for: Neutral amino acid transporter SLC38A2 protects renal medulla from hyperosmolarity-induced ferroptosis
Source: eLife. 2023 Feb 1;12:e80647. doi: 10.7554/eLife.80647 (PMC9949798; doi:10.7554/eLife.80647)
Supplement: Figure 6—source data 1. [file elife-80647-fig6-data1.zip › Figure 6-source data-1/Figure 6E.xlsx]

## Sheet: Sheet1
pcDNA3.0+Slc38a2 pro	pcNF-κB+Slc38a2 pro	pcNF-κB+Slc38a2 pro(MUT)
0.740328	3.01141	1.19269
0.910616	4.10931	1.35575
1.00082	1.89474	1.73143
1.34824	2.07572	1.64621
one-way ANOVA tests, n=4. four biological replicates.
