# Supplementary material for: Neutral amino acid transporter SLC38A2 protects renal medulla from hyperosmolarity-induced ferroptosis
Source: eLife. 2023 Feb 1;12:e80647. doi: 10.7554/eLife.80647 (PMC9949798; doi:10.7554/eLife.80647)
Supplement: Figure 7—source data 1. [file elife-80647-fig7-data1.zip]

Archive with 8 entries (7 files):
- Figure 7-source data-1/Figure 7A.xlsx
- Figure 7-source data-1/Figure 7D.xlsx
- Figure 7-source data-1/Figure 7F.xlsx
- Figure 7-source data-1/Figure 7G.xlsx
- Figure 7-source data-1/Figure 7H.xlsx
- Figure 7-source data-1/Uncropped gels or blots/
- Figure 7-source data-1/Uncropped gels or blots/Figure 7B-uncropped gels or blots.pdf
- Figure 7-source data-1/Uncropped gels or blots/Figure 7E-uncropped gels or blots.pdf
