# Supplementary material for: Neutral amino acid transporter SLC38A2 protects renal medulla from hyperosmolarity-induced ferroptosis
Source: eLife. 2023 Feb 1;12:e80647. doi: 10.7554/eLife.80647 (PMC9949798; doi:10.7554/eLife.80647)
Supplement: Figure 8—source data 1. [file elife-80647-fig8-data1.zip]

Archive with 10 entries (9 files):
- Figure 8-source data-1/Figure 8A.xlsx
- Figure 8-source data-1/Figure 8B.xlsx
- Figure 8-source data-1/Figure 8D.xlsx
- Figure 8-source data-1/Figure 8F.xlsx
- Figure 8-source data-1/Figure 8G.xlsx
- Figure 8-source data-1/Figure 8H.xlsx
- Figure 8-source data-1/Figure 8I.xlsx
- Figure 8-source data-1/Figure 8J.xlsx
- Figure 8-source data-1/Uncropped gels or blots/
- Figure 8-source data-1/Uncropped gels or blots/Figure 8E-uncropped gels or blots.pdf
