# Supplementary material for: Neutral amino acid transporter SLC38A2 protects renal medulla from hyperosmolarity-induced ferroptosis
Source: eLife. 2023 Feb 1;12:e80647. doi: 10.7554/eLife.80647 (PMC9949798; doi:10.7554/eLife.80647)
Supplement: Figure 8—source data 1. [file elife-80647-fig8-data1.zip › Figure 8-source data-1/Figure 8B.xlsx]

## Sheet: Sheet1
	siNC			siRNA-SLC38A2
300mOsm	99.8038	101.185	99.0113	97.5428	93.4987	110.718
600mOsm	55.6913	53.5877	51.0878	29.0024	31.106	29.789
one-way ANOVA tests, n=3. three biological replicates.
