# Supplementary material for: Neutral amino acid transporter SLC38A2 protects renal medulla from hyperosmolarity-induced ferroptosis
Source: eLife. 2023 Feb 1;12:e80647. doi: 10.7554/eLife.80647 (PMC9949798; doi:10.7554/eLife.80647)
Supplement: Figure 8—source data 1. [file elife-80647-fig8-data1.zip › Figure 8-source data-1/Figure 8D.xlsx]

## Sheet: Sheet1
	SLC38A2+/+			SLC38A2-/-
600 mOsm	105.615	101.446	92.9381	97.9098	91.9928	90.2584
900 mOsm	90.4285	85.1916	90.2584	58.633	58.633	72.0585
one-way ANOVA tests, n=3. three biological replicates.
