# Supplementary material for: Neutral amino acid transporter SLC38A2 protects renal medulla from hyperosmolarity-induced ferroptosis
Source: eLife. 2023 Feb 1;12:e80647. doi: 10.7554/eLife.80647 (PMC9949798; doi:10.7554/eLife.80647)
Supplement: Figure 8—figure supplement 1—source data 1. [file elife-80647-fig8-figsupp1-data1.zip]

Archive with 3 entries (2 files):
- Figure 8-figure supplement 1-source data-1/Figure 8-figure supplement 1A.xlsx
- Figure 8-figure supplement 1-source data-1/Uncropped gels or blots/
- Figure 8-figure supplement 1-source data-1/Uncropped gels or blots/Figure 8-figure supplement 1B-uncropped gels or blots.pdf
